# Supplementary material for: A multi-animal tracker for studying complex behaviors
Source: BMC Biol. 2017 Apr 6;15:29. doi: 10.1186/s12915-017-0363-9 (PMC5383998; doi:10.1186/s12915-017-0363-9)
Supplement: Supplementary file 13 — The raw data of the individual replicates used to produce Fig. 7a, c, d. (XLSX 208 kb) [file 12915_2017_363_MOESM13_ESM.xlsx]

## Sheet: 7a
Fig7a
					Technical Mean		Bigological Mean
Biological Repeat 1
Day1	0.15815	0.15936	0.1653		0.160937
Day4	0.10491	0.10468	0.097487		0.102359		Day1	0.150349
Day8	0.073008	0.054052	0.045268		0.0574427		Day4	0.0979933
Day12	0.032685	0.033529	0.033735		0.0333163		Day8	0.056604
							Day12	0.037875
Biological Repeat 2
Day1	0.15272	0.13542	0.14227		0.14347
Day4	0.093472	0.086866	0.097445		0.0925943
Day8	0.052324	0.046831	0.0553		0.051485
Day12	0.036164	0.034804	0.039541		0.0368363
Biological Repeat 3
Day1	0.14796	0.14571	0.14625		0.14664
Day4	0.095528	0.10325	0.098302		0.0990267
Day8	0.067135	0.06321	0.052308		0.0608843
Day12	0.050376	0.040242	0.039799		0.0434723

## Sheet: 7c
Fig7c
Biological Repeat 1							Technical mean daf2	Technical mean ev
	daf2	daf2	daf2	ev	ev	ev
Day1	0.14716	0.11982	0.12853	0.13385	0.13451	0.13384	0.131837	0.134067		Biological Mean
Day6	0.081877	0.08887	0.071716	0.062168	0.065811	0.078071	0.080821	0.0686833			daf12	ev
Day12	0.058115	0.054499	0.051545	0.028408	0.02979	0.026541	0.0547197	0.0282463		Day1	0.139711	0.131774
										Day6	0.0885508	0.0625626
										Day12	0.0633593	0.0341369
Biological Repeat 2
	daf2	daf2	daf2	ev	ev	ev
Day1	0.12147	0.15017	0.13302	0.11278	0.12282	0.11404	0.134887	0.116547
Day6	0.084214	0.091395	0.095022	0.057829	0.065048	0.072238	0.0902103	0.0650383
Day12	0.066174	0.062324	0.06667	0.041633	0.030886	0.039172	0.065056	0.0372303
Biological Repeat 3
	daf2	daf2	daf2	ev	ev	ev
Day1	0.12848	0.11735		0.11197	0.13086	0.12107	0.121946	0.1213
Day6	0.091005	0.089798	0.078354	0.060698	0.053237	0.043608	0.0863857	0.0525143
Day12	0.08672	0.083976	0.066742	0.03094	0.036271	0.05003	0.079146	0.0390803
Biological Repeat 4
	daf2	daf2	daf2	ev	ev	ev
Day1	0.17143	0.16576	0.17333	0.14419	0.16451	0.15685	0.170173	0.155183
Day6	0.10754	0.088365	0.094454	0.061629	0.070976	0.059438	0.0967863	0.0640143
Day12	0.057036	0.05513	0.05138	0.026924	0.031998	0.03705	0.0545153	0.0319907

## Sheet: 7d
Fig7d
Biological Repeat 1							Technical mean daf2	Technical mean ev
	daf2	daf2	daf2	ev	ev	ev
Day1	0.097666	0.096817	0.097967	0.08621	0.090891	0.091831	0.0974833	0.089644		Biological Mean
Day6	0.08725	0.085792	0.090846	0.073137	0.082425	0.081733	0.0879627	0.0790983			daf12	ev
Day12	0.050839	0.058844	0.053168	0.03635	0.032413	0.034391	0.0542837	0.0343847		Day2	0.111454	0.101934
										Day5	0.0915835	0.0616949
										Day8	0.0430186	0.0324972
Biological Repeat 2
	daf2	daf2	daf2	ev	ev	ev
Day2	0.098614	0.12037	0.11658	0.10345	0.095539	0.096548	0.111855	0.0985123
Day5	0.092922	0.10319	0.083483	0.051424	0.054073	0.066902	0.0931983	0.0574663
Day8	0.037131	0.036997	0.042356	0.037036	0.018047	0.024052	0.038828	0.0263783
Biological Repeat 3
	daf2	daf2	daf2	ev	ev	ev
Day2	0.11902	0.13578	0.1196	0.11382	0.095539	0.13041	0.119028	0.113256
Day5	0.089246	0.095498	0.10049	0.051424	0.054073	0.066902	0.095078	0.0574663
Day8	0.056458	0.042757	0.038018	0.037798	0.039007	0.036612	0.0457443	0.0378057
Biological Repeat 4
	daf2	daf2	daf2	ev	ev	ev
Day2	0.1196	0.1153		0.13045	0.09928	0.089246	0.11745	0.106325
Day5	0.089246	0.095498	0.085541	0.051424	0.054073		0.090095	0.0527485
Day8	0.033989	0.032448			0.031867	0.030973	0.0332185	0.03142
